# Supplementary material for: Mental Health of Healthcare Professionals: Two Years of the COVID-19 Pandemic in Portugal
Source: Int J Environ Res Public Health. 2023 Feb 10;20(4):3131. doi: 10.3390/ijerph20043131 (PMC9968046; doi:10.3390/ijerph20043131)
Supplement: Supplementary file 1 [file ijerph-20-03131-s001.zip]

Archive with 1 entries (1 files):
- ijerph-2196962-supplementary.pdf
